# Supplementary material for: Transcriptome-wide identification of the WUSCHEL-related homeobox transcription factors and their expression patterns underlying drought and salt stress in Populus euphratica
Source: Front Plant Sci. 2026 Jan 30;16:1747710. doi: 10.3389/fpls.2025.1747710 (PMC12900766; doi:10.3389/fpls.2025.1747710)
Supplement: Supplementary file 1 [file Table1.xlsx]

## Sheet: Supplementary Table S1
Primers of PeuWOX used in this study
PeuWOX1	F	GAACCCGACACAAGAGCAGA
	R	TCTGCTTAGTTGCGCTGTGA
PeuWOX2	F	TTCAAGCGTTTACGCCCTCT
	R	TCTGTTTTTGCCTTTCGCGG
PeuWOX3	F	GCAGCGAAGCTCATTAAGGC
	R	GAACTGGCAAGGAGCGTAGT
PeuWOX4	F	TCCTCTTCGTAGTGGCGGTA
	R	TGTCAGCAGCAGAAACCGAT
PeuWOX5	F	CCCCTTCAACCACCAAACCT
	R	GCTGCGGTTGCATCTTTAGG
PeuWOX9	F	CAAAGGTGTGAGGTCCCCAA
	R	CATGGTTATCTGCCTGCCCA
PeuWOX10	F	CCTTGCAGTAGGCTCTTGCT
	R	TGTAACAAAGCTGCGGTTGC
PeuWOX13	F	TCAACCCAAAGCCCAACACT
	R	TCTGACCAGCCATGTGTTCC
PeuWOX15	F	AACGCCAGATGCAAGCTAGT
	R	GAAGTGCCACCACCTTCGTA
PeuWOX17	F	TGCCACTATCTGTGAGCAGC
	R	CAAGTTGCGCTGGTTTTGGA
PeActin	F	GGAGGTGGAACTGGATCAGGAATG
	R	GGCATTGTAAGGCTCAACCACTGT

## Sheet: Supplementary Table S2
CDS	Protein rename	Protein	BlastP fron Zhang et al. (2020)	Protein length	CDS length	Pfam domain	Gene ID	Chr	Location Start	End	BlastP from Ma et al. (2013)		Chr	Length	Phenotype
NW_011499846.1	PeuWOX1	XP_011029533.1	GWHPBHNV005460	213	642	PF00046	LOC105129247	none	883525	884829	none		1	186847	Group 2	PeuWOX12
NW_011499849.1	PeuWOX2	XP_011017175.1	GWHPBHNV029884	213	642	PF00046	LOC105120610	GWHAAYU00000017.1	2718384	2719684	POPULUS_EUPHRATICA_31015.t2		2	40696	Group 2	PeuWOX15
NW_011500364.1	PeuWOX3	XP_011008807.1	GWHPBHNV025377	375	1128	PF00046	LOC105114087	GWHAAYU00000015.1	101086	104134	POPULUS_EUPHRATICA_27397.t1		3	1547082	Group 2	PeuWOX8
NW_011499927.1	PeuWOX4	XP_011039127.1	GWHPBHNV024063	387	1164	PF00046	LOC105135788	GWHAAYU00000016.1	566461	569956	POPULUS_EUPHRATICA_28822.t1		4	397696	Group 2	PeuWOX10
NW_011499997.1	PeuWOX5	XP_011045875.1	GWHPBHNV021871	379	1140	PF00046	LOC105140662	GWHAAYU00000008.1	33673	45058	POPULUS_EUPHRATICA_17600.t1
NW_011499908.1	PeuWOX6	XP_011035997.1	GWHPBHNV012142	181	546	PF00046	LOC105133622	GWHAAYU00000010.1	650366	651295	POPULUS_EUPHRATICA_19744.t1		6	2204881	Group 1	PeuWOX16
NW_011499961.1	PeuWOX7	XP_011043203.1	GWHPBHNV017982	265	798	PF00046	LOC105138727	none	597951	599707	none		7	125136	Group 3	PeuWOX14
NW_011499845.1	PeuWOX8	XP_011042044.1	GWHPBHNV016375	172	519	PF00046	LOC105137817	GWHAAYU00000003.1	1547082	1547982	POPULUS_EUPHRATICA_06303.t1		8	33673	Group 3	PeuWOX5
NW_011499868.1	PeuWOX9	XP_011025959.1	GWHPBHNV009451	259	780	PF00046	LOC105126710	GWHAAYU00000011.1	2026343	2027739	POPULUS_EUPHRATICA_22950.t1		10	650366	Group 3	PeuWOX6
NW_011499874.1	PeuWOX10	XP_011027743.1	GWHPBHNV019864	383	1152	PF00046	LOC105127960	GWHAAYU00000004.1	397696	400915	POPULUS_EUPHRATICA_09754.t1		10	216816	Group 3	PeuWOX13
NW_011499956.1	PeuWOX11	XP_011042737.1	GWHPBHNV022585	240	723	PF00046	LOC105138380	GWHAAYU00000019.1	241384	242770	POPULUS_EUPHRATICA_34627.t1		11	2026343	Group 3	PeuWOX9
NW_011500057.1	PeuWOX12	XP_011000265.1	GWHPBHNV002315	247	744	PF00046	LOC105107886	GWHAAYU00000001.1	186847	188390	POPULUS_EUPHRATICA_02054.t1		15	101086	Group 3	PeuWOX3
NW_011499924.1	PeuWOX13	XP_011038631.1	GWHPBHNV026960	316	951	PF00046	LOC105135457	GWHAAYU00000010.1	216816	218924	POPULUS_EUPHRATICA_20511.t1		16	566461	Group 3	PeuWOX4
NW_011500012.1	PeuWOX14	XP_011047038.1	GWHPBHNV018695	250	753	PF00046	LOC105141502	GWHAAYU00000007.1	125136	127818	POPULUS_EUPHRATICA_15753.t2		17	2718384	Group 3	PeuWOX2
NW_011500228.1	PeuWOX15	XP_011006413.1	GWHPBHNV012023	248	753	PF00046	LOC105112412	GWHAAYU00000002.1	40696	43218	POPULUS_EUPHRATICA_05051.t2		17	447755	Group 1	PeuWOX17
NW_011499858.1	PeuWOX16	XP_011022183.1	GWHPBHNV013494	248	747	PF00046	LOC105124041	GWHAAYU00000006.1	2204881	2207844	POPULUS_EUPHRATICA_13676.t1		19	241384	Group 3	PeuWOX11
NW_011499943.1	PeuWOX17	XP_011041212.1	none	216	651	PF00046	LOC105137229	GWHAAYU00000006.1	447755	449618	POPULUS_EUPHRATICA_15093.t1
NW_011499901.1	PeuWOX18	XP_011034864.1	none	215	648	PF00046	LOC105132841	GWHAAYU00000017.1	492331	494192	POPULUS_EUPHRATICA_32141.t2

## Sheet: Supplementary Table S3
Protein renamed	Number of amino acids	Molecular weight	Theoretical pI	Grand average of hydropathicity (GRAVY)	Instability Index(II )	The prediction of subcellular localization
PeuWOX1	213	24497.6	9.03	-1.029		Nucleus
PeuWOX2	213	24587.6	9.3	-1.032	54.27	Nucleus
PeuWOX3	375	42533	6.47	-0.882	56.99	Nucleus
PeuWOX4	387	44043.7	5.46	-0.811	53.5	Nucleus
PeuWOX5	379	41947.9	8.23	-0.534	55.63	Nucleus
PeuWOX6	181	20829.3	8.36	-0.792	60.43	Nucleus
PeuWOX7	265	30200.9	6.33	-1.105	45.11	Nucleus
PeuWOX8	172	20021.5	8.43	-0.758	70.07	Nucleus
PeuWOX9	259	28877.5	6.43	-0.897	40.72	Nucleus
PeuWOX10	383	42169.2	8.77	-0.564	62.29	Nucleus
PeuWOX11	383	42169.2	8.77	-0.668	62.03	Nucleus
PeuWOX12	247	28135.3	7.84	-0.823	68.04	Nucleus
PeuWOX13	316	35600.5	8.56	-0.933	49.97	Nucleus
PeuWOX14	250	27614.7	5.75	-0.487	60.9	Nucleus
PeuWOX15	248	27439.3	6.06	-0.556	65.52	Nucleus
PeuWOX16	248	27989	5.51	-0.887	48.94	Nucleus
PeuWOX17	216	24620.8	5.73	-0.775	54.72	Nucleus
PeuWOX18	215	24549.7	5.49	-0.775	54.72	Nucleus

## Sheet: Supplementary Table S4
PeuWOX8	GT1-motif	GGTTAA	503	509	light responsive element
PeuWOX8	TCA-element	TCAGAAGAGG	264	273	cis-acting element involved in salicylic acid responsiveness
PeuWOX8	G-box	CACGTC	41	35	cis-acting regulatory element involved in light responsiveness
PeuWOX8	CAT-box	GCCACT	55	49	cis-acting regulatory element related to meristem expression
PeuWOX8	O2-site	GATGATGTGG	418	427	cis-acting regulatory element involved in zein metabolism regulation
PeuWOX8	ABRE	ACGTG	42	47	cis-acting element involved in the abscisic acid responsiveness
PeuWOX8	ARE	AAACCA	235	241	cis-acting regulatory element essential for the anaerobic induction
PeuWOX1	MBS	CAACTG	22	28	MYB binding site involved in drought-inducibility
PeuWOX1	CGTCA-motif	CGTCA	186	191	cis-acting regulatory element involved in the MeJA-responsiveness
PeuWOX1	STRE	AGGGG	203	208	stress responsive
PeuWOX1	STRE	AGGGG	209	214	stress responsive
PeuWOX1	STRE	AGGGG	283	288	stress responsive
PeuWOX1	STRE	AGGGG	490	495	stress responsive
PeuWOX1	TGACG-motif	TGACG	186	191	cis-acting regulatory element involved in the MeJA-responsiveness
PeuWOX1	G-box	GCCACGTGGA	27	36	cis-acting regulatory element involved in light responsiveness
PeuWOX1	G-box	CACGTG	29	35	cis-acting regulatory element involved in light responsiveness
PeuWOX1	circadian	CAAAGATATC	474	483	cis-acting regulatory element involved in circadian control
PeuWOX1	ABRE	CACGTG	29	35	cis-acting element involved in the abscisic acid responsiveness
PeuWOX1	ABRE	ACGTG	30	35	cis-acting element involved in the abscisic acid responsiveness
PeuWOX1	ARE	AAACCA	387	393	cis-acting regulatory element essential for the anaerobic induction
PeuWOX1	ARE	AAACCA	432	438	cis-acting regulatory element essential for the anaerobic induction
PeuWOX1	G-Box	CACGTG	29	35	cis-acting regulatory element involved in light responsiveness
PeuWOX1	TCA-element	TCAGAAGAGG	179	188	cis-acting element involved in salicylic acid responsiveness
PeuWOX2	circadian	CAAAGATATC	474	483	cis-acting regulatory element involved in circadian control
PeuWOX2	G-box	GCCACGTGGA	27	36	cis-acting regulatory element involved in light responsiveness
PeuWOX2	G-box	CACGTG	29	35	cis-acting regulatory element involved in light responsiveness
PeuWOX2	ABRE	CACGTG	29	35	cis-acting element involved in the abscisic acid responsiveness
PeuWOX2	ABRE	ACGTG	30	35	cis-acting element involved in the abscisic acid responsiveness
PeuWOX2	ABRE	GCAACGTGTC	231	240	cis-acting element involved in the abscisic acid responsiveness
PeuWOX2	ABRE	ACGTG	233	238	cis-acting element involved in the abscisic acid responsiveness
PeuWOX2	ARE	AAACCA	432	438	cis-acting regulatory element essential for the anaerobic induction
PeuWOX2	G-Box	CACGTG	29	35	cis-acting regulatory element involved in light responsiveness
PeuWOX2	G-Box	CACGTT	233	239	cis-acting regulatory element involved in light responsiveness
PeuWOX2	TCA-element	TCAGAAGAGG	179	189	cis-acting element involved in salicylic acid responsiveness
PeuWOX2	TCA-element	TCAGAAGAGG	414	423	cis-acting element involved in salicylic acid responsiveness
PeuWOX2	MBS	CAACTG	22	28	MYB binding site involved in drought-inducibility
PeuWOX2	CAT-box	GCCACT	160	166	cis-acting regulatory element related to meristem expression
PeuWOX2	LTR	CCGAAA	155	161	cis-acting element involved in low-temperature responsiveness
PeuWOX2	CGTCA-motif	CGTCA	186	191	cis-acting regulatory element involved in the MeJA-responsiveness
PeuWOX2	TGACG-motif	TGACG	186	191	cis-acting regulatory element involved in the MeJA-responsiveness
PeuWOX16	ARE	AAACCA	568	574	cis-acting regulatory element essential for the anaerobic induction
PeuWOX16	GARE-motif	TCTGTTG	589	596	gibberellin-responsive element
PeuWOX9	ABRE	AACCCGG	661	668	cis-acting element involved in the abscisic acid responsiveness
PeuWOX9	ARE	AAACCA	229	235	cis-acting regulatory element essential for the anaerobic induction
PeuWOX9	MBS	CAACTG	95	101	MYB binding site involved in drought-inducibility
PeuWOX9	CAT-box	GCCACT	40	46	cis-acting regulatory element related to meristem expression
PeuWOX9	STRE	AGGGG	522	527	stress responsive
PeuWOX9	GT1-motif	GGTTAAT	532	539	light responsive element
PeuWOX9	GT1-motif	GGTTAA	533	539	light responsive element
PeuWOX10	ARE	AAACCA	421	427	cis-acting regulatory element essential for the anaerobic induction
PeuWOX10	G-box	CACGAC	58	64	cis-acting regulatory element involved in light responsiveness
PeuWOX10	G-box	CACGAC	76	82	cis-acting regulatory element involved in light responsiveness
PeuWOX10	O2-site	GTTGACGTGA	98	107	cis-acting regulatory element involved in zein metabolism regulation
PeuWOX10	MRE	AACCTAA	793	800	MYB binding site involved in light responsiveness
PeuWOX10	CAT-box	GCCACT	68	74	cis-acting regulatory element related to meristem expression
PeuWOX10	MBS	CAACTG	104	110	MYB binding site involved in drought-inducibility
PeuWOX10	MBS	CAACTG	878	884	MYB binding site involved in drought-inducibility
PeuWOX10	STRE	AGGGG	122	127	stress responsive
PeuWOX10	STRE	AGGGG	636	641	stress responsive
PeuWOX10	STRE	AGGGG	1002	1007	stress responsive
PeuWOX10	TGACG-motif	TGACG	147	152	cis-acting regulatory element involved in the MeJA-responsiveness
PeuWOX10	TGACG-motif	TGACG	959	964	cis-acting regulatory element involved in the MeJA-responsiveness
PeuWOX10	TGACG-motif	TGACG	975	980	cis-acting regulatory element involved in the MeJA-responsiveness
PeuWOX10	CGTCA-motif	CGTCA	147	152	cis-acting regulatory element involved in the MeJA-responsiveness
PeuWOX10	CGTCA-motif	CGTCA	959	964	cis-acting regulatory element involved in the MeJA-responsiveness
PeuWOX10	CGTCA-motif	CGTCA	975	980	cis-acting regulatory element involved in the MeJA-responsiveness
PeuWOX10	P-box	CCTTTTG	485	492	gibberellin-responsive element
PeuWOX18	ARE	AAACCA	244	250	cis-acting regulatory element essential for the anaerobic induction
PeuWOX18	ARE	AAACCA	376	382	cis-acting regulatory element essential for the anaerobic induction
PeuWOX18	CAT-box	GCCACT	97	103	cis-acting regulatory element related to meristem expression
PeuWOX18	circadian	CAAAGATATC	315	324	cis-acting regulatory element involved in circadian control
PeuWOX18	TGACG-motif	TGACG	507	512	cis-acting regulatory element involved in the MeJA-responsiveness
PeuWOX18	STRE	AGGGG	8	13	stress responsive
PeuWOX18	CGTCA-motif	CGTCA	507	512	cis-acting regulatory element involved in the MeJA-responsiveness
PeuWOX6	TGACG-motif	TGACG	165	170	cis-acting regulatory element involved in the MeJA-responsiveness
PeuWOX6	CGTCA-motif	CGTCA	165	170	cis-acting regulatory element involved in the MeJA-responsiveness
PeuWOX6	ARE	AAACCA	235	241	cis-acting regulatory element essential for the anaerobic induction
PeuWOX6	G-box	CACGAC	41	47	cis-acting regulatory element involved in light responsiveness
PeuWOX6	GARE-motif	TCTGTTG	283	290	gibberellin-responsive element
PeuWOX6	CAT-box	GCCACT	55	61	cis-acting regulatory element related to meristem expression
PeuWOX13	ARE	AAACCA	346	352	cis-acting regulatory element essential for the anaerobic induction
PeuWOX13	ARE	AAACCA	354	360	cis-acting regulatory element essential for the anaerobic induction
PeuWOX13	ARE	AAACCA	650	656	cis-acting regulatory element essential for the anaerobic induction
PeuWOX13	MBS	CAACTG	249	255	MYB binding site involved in drought-inducibility
PeuWOX13	TGACG-motif	TGACG	385	390	cis-acting regulatory element involved in the MeJA-responsiveness
PeuWOX13	TGACG-motif	TGACG	713	718	cis-acting regulatory element involved in the MeJA-responsiveness
PeuWOX13	STRE	AGGGG	157	162
PeuWOX13	A-box	CCGTCC	677	683	cis-acting regulatory element
PeuWOX13	CGTCA-motif	CGTCA	385	390	cis-acting regulatory element involved in the MeJA-responsiveness
PeuWOX13	CGTCA-motif	CGTCA	713	718	cis-acting regulatory element involved in the MeJA-responsiveness
PeuWOX13	G-Box	TCCACATGGCA	639	649	cis-acting regulatory element involved in light responsiveness
PeuWOX4	CGTCA-motif	CGTCA	442	447	cis-acting regulatory element involved in the MeJA-responsiveness
PeuWOX4	CGTCA-motif	CGTCA	734	739	cis-acting regulatory element involved in the MeJA-responsiveness
PeuWOX4	CGTCA-motif	CGTCA	818	823	cis-acting regulatory element involved in the MeJA-responsiveness
PeuWOX4	CGTCA-motif	CGTCA	993	998	cis-acting regulatory element involved in the MeJA-responsiveness
PeuWOX4	TC-rich repeats	GTTTTCTTAC	741	750	cis-acting element involved in defense and stress responsiveness
PeuWOX4	TGACG-motif	TGACG	442	447	cis-acting regulatory element involved in the MeJA-responsiveness
PeuWOX4	TGACG-motif	TGACG	734	739	cis-acting regulatory element involved in the MeJA-responsiveness
PeuWOX4	TGACG-motif	TGACG	818	823	cis-acting regulatory element involved in the MeJA-responsiveness
PeuWOX4	TGACG-motif	TGACG	993	998	cis-acting regulatory element involved in the MeJA-responsiveness
PeuWOX4	CAT-box	GCCACT	87	93	cis-acting regulatory element related to meristem expression
PeuWOX4	CAT-box	GCCACT	1030	1036	cis-acting regulatory element related to meristem expression
PeuWOX4	MBS	CAACTG	239	245	MYB binding site involved in drought-inducibility
PeuWOX4	MBS	CAACTG	326	332	MYB binding site involved in drought-inducibility
PeuWOX4	MBS	CAACTG	812	818	MYB binding site involved in drought-inducibility
PeuWOX4	GT1-motif	GGTTAA	935	941	light responsive element
PeuWOX4	AuxRR-core	GGTCCAT	850	857	cis-acting regulatory element involved in auxin responsiveness
PeuWOX4	G-box	CACGTC	723	729	cis-acting regulatory element involved in light responsiveness
PeuWOX4	TGA-element	AACGAC	1114	1120	auxin-responsive element
PeuWOX4	ABRE	ACGTG	724	729	cis-acting element involved in the abscisic acid responsiveness
PeuWOX4	ARE	AAACCA	400	406	cis-acting regulatory element essential for the anaerobic induction
PeuWOX4	ARE	AAACCA	408	414	cis-acting regulatory element essential for the anaerobic induction
PeuWOX17	MBS	CAACTG	574	580	MYB binding site involved in drought-inducibility
PeuWOX17	CAT-box	GCCACT	97	103	cis-acting regulatory element related to meristem expression
PeuWOX17	circadian	CAAAGATATC	318	327	cis-acting regulatory element involved in circadian control
PeuWOX17	ARE	AAACCA	247	253	cis-acting regulatory element essential for the anaerobic induction
PeuWOX11	LTR	CCGAAA	361	367	cis-acting element involved in low-temperature responsiveness
PeuWOX11	G-box	CACGTC	4	10	cis-acting regulatory element involved in light responsiveness
PeuWOX11	GARE-motif	TCTGTTG	325	332	gibberellin-responsive element
PeuWOX11	TGA-element	AACGAC	582	588	auxin-responsive element
PeuWOX11	WUN-motif	AAATTACTA	378	387	Wound responsive
PeuWOX11	WUN-motif	AAATTACT	379	387	Wound responsive
PeuWOX11	ARE	AAACCA	184	190	cis-acting regulatory element essential for the anaerobic induction
PeuWOX11	ABRE	ACGTG	5	10	cis-acting element involved in the abscisic acid responsiveness
PeuWOX7	MSA-like	(T/C)C(T/C)AACGG(T/C)(T/C)A	422	430.5	cis-acting element involved in cell cycle regulation
PeuWOX7	RY-element	CATGCATG	633	641	cis-acting regulatory element involved in seed-specific regulation
PeuWOX7	GT1-motif	GGTTAAT	550	557	light responsive element
PeuWOX7	GT1-motif	GGTTAA	551	557	light responsive element
PeuWOX7	GT1-motif	GGTTAAT	676	683	light responsive element
PeuWOX7	GT1-motif	GGTTAA	677	683	light responsive element
PeuWOX7	ARE	AAACCA	30	36	cis-acting regulatory element essential for the anaerobic induction
PeuWOX7	ARE	AAACCA	92	98	cis-acting regulatory element essential for the anaerobic induction
PeuWOX7	ARE	AAACCA	250	256	cis-acting regulatory element essential for the anaerobic induction
PeuWOX7	CAT-box	GCCACT	730	736	cis-acting regulatory element related to meristem expression
PeuWOX5	GARE-motif	TCTGTTG	114	121	gibberellin-responsive element
PeuWOX5	GARE-motif	TCTGTTG	607	614	gibberellin-responsive element
PeuWOX5	MBS	CAACTG	104	110	MYB binding site involved in drought-inducibility
PeuWOX5	MBS	CAACTG	692	698	MYB binding site involved in drought-inducibility
PeuWOX5	O2-site	GTTGACGTGA	98	107	cis-acting regulatory element involved in zein metabolism regulation
PeuWOX5	MRE	AACCTAA	772	779	MYB binding site involved in light responsiveness
PeuWOX5	P-box	CCTTTTG	480	487	gibberellin-responsive element
PeuWOX5	STRE	AGGGG	123	128	stress responsive
PeuWOX5	STRE	AGGGG	392	397	stress responsive
PeuWOX5	STRE	AGGGG	618	623	stress responsive
PeuWOX5	STRE	AGGGG	915	920	stress responsive
PeuWOX5	STRE	AGGGG	1114	1119	stress responsive
PeuWOX5	ARE	AAACCA	319	325	cis-acting regulatory element essential for the anaerobic induction
PeuWOX5	ARE	AAACCA	756	762	cis-acting regulatory element essential for the anaerobic induction
PeuWOX5	GT1-motif	GGTTAAT	234	241	light responsive element
PeuWOX5	GT1-motif	GGTTAAT	672	679	light responsive element
PeuWOX14	GARE-motif	TCTGTTG	193	200	gibberellin-responsive element
PeuWOX14	ARE	AAACCA	220	226	cis-acting regulatory element essential for the anaerobic induction
PeuWOX14	ARE	AAACCA	734	740	cis-acting regulatory element essential for the anaerobic induction
PeuWOX14	LTR	CCGAAA	50	56	cis-acting element involved in low-temperature responsiveness
PeuWOX14	STRE	AGGGG	604	609	stress responsive
PeuWOX14	AuxRR-core	GGTCCAT	651	658	cis-acting regulatory element involved in auxin responsiveness
PeuWOX12	G-box	CACGTC	4	10	cis-acting regulatory element involved in light responsiveness
PeuWOX12	ABRE	ACGTG	5	10	cis-acting element involved in the abscisic acid responsiveness
PeuWOX12	ARE	AAACCA	184	190	cis-acting regulatory element essential for the anaerobic induction
PeuWOX12	ARE	AAACCA	407	413	cis-acting regulatory element essential for the anaerobic induction
PeuWOX15	MRE	AACCTAA	741	748	MYB binding site involved in light responsiveness
PeuWOX15	O2-site	GTTGACGTGA	607	616	cis-acting regulatory element involved in zein metabolism regulation
PeuWOX15	CAT-box	GCCACT	603	609	cis-acting regulatory element related to meristem expression
PeuWOX15	GARE-motif	TCTGTTG	193	200	gibberellin-responsive element
PeuWOX15	GARE-motif	TCTGTTG	584	591	gibberellin-responsive element
PeuWOX15	TGACG-motif	TGACG	609	614	cis-acting regulatory element involved in the MeJA-responsiveness
PeuWOX15	TC-rich repeats	GTTTTCTTAC	447	456	cis-acting element involved in defense and stress responsiveness
PeuWOX15	TC-rich repeats	ATTCTCTAAC	453	462	cis-acting element involved in defense and stress responsiveness
PeuWOX15	CGTCA-motif	CGTCA	609	614	cis-acting regulatory element involved in the MeJA-responsiveness
PeuWOX15	ARE	AAACCA	728	734	cis-acting regulatory element essential for the anaerobic induction
PeuWOX15	ABRE	ACGTG	611	616	cis-acting element involved in the abscisic acid responsiveness
PeuWOX15	G-box	CACGTC	610	616	cis-acting regulatory element involved in light responsiveness
PeuWOX15	TCA-element	CCATCTTTTT	376	385	cis-acting element involved in salicylic acid responsiveness
PeuWOX3	ARE	AAACCA	394	400	cis-acting regulatory element essential for the anaerobic induction
PeuWOX3	ARE	AAACCA	402	408	cis-acting regulatory element essential for the anaerobic induction
PeuWOX3	ARE	AAACCA	545	551	cis-acting regulatory element essential for the anaerobic induction
PeuWOX3	ABRE	CACGTG	714	720	cis-acting element involved in the abscisic acid responsiveness
PeuWOX3	ABRE	ACGTG	715	720	cis-acting element involved in the abscisic acid responsiveness
PeuWOX3	circadian	CAAAGATATC	160	169	cis-acting regulatory element involved in circadian control
PeuWOX3	circadian	CAAAGATATC	490	499	cis-acting regulatory element involved in circadian control
PeuWOX3	G-box	TCCACGTGGCATT	709	721	cis-acting regulatory element involved in light responsiveness
PeuWOX3	G-box	CTTCCACGTGGCA	711	723	cis-acting regulatory element involved in light responsiveness
PeuWOX3	G-box	GCCACGTGGA	712	721	cis-acting regulatory element involved in light responsiveness
PeuWOX3	G-box	CACGTG	714	720	cis-acting regulatory element involved in light responsiveness
PeuWOX3	GT1-motif	GGTTAAT	895	902	light responsive element
PeuWOX3	GT1-motif	GGTTAA	896	902	light responsive element
PeuWOX3	G-Box	CACGTG	714	720	cis-acting regulatory element involved in light responsiveness
PeuWOX3	Box II	CCACGTGGC	712	721	part of a light responsive element
PeuWOX3	MBS	CAACTG	113	119	MYB binding site involved in drought-inducibility
PeuWOX3	MBS	CAACTG	233	239	MYB binding site involved in drought-inducibility
PeuWOX3	MBS	CAACTG	320	326	MYB binding site involved in drought-inducibility
PeuWOX3	MBS	CAACTG	730	736	MYB binding site involved in drought-inducibility
PeuWOX3	MBS	CAACTG	970	976	MYB binding site involved in drought-inducibility
PeuWOX3	CAT-box	GCCACT	72	78	cis-acting regulatory element related to meristem expression
PeuWOX3	CAT-box	GCCACT	988	994	cis-acting regulatory element related to meristem expression
PeuWOX3	TGACG-motif	TGACG	317	322	cis-acting regulatory element involved in the MeJA-responsiveness
PeuWOX3	TGACG-motif	TGACG	436	441	cis-acting regulatory element involved in the MeJA-responsiveness
PeuWOX3	TGACG-motif	TGACG	924	929	cis-acting regulatory element involved in the MeJA-responsiveness
PeuWOX3	TGACG-motif	TGACG	996	1001	cis-acting regulatory element involved in the MeJA-responsiveness
PeuWOX3	CGTCA-motif	CGTCA	317	322	cis-acting regulatory element involved in the MeJA-responsiveness
PeuWOX3	CGTCA-motif	CGTCA	436	441	cis-acting regulatory element involved in the MeJA-responsiveness
PeuWOX3	CGTCA-motif	CGTCA	924	929	cis-acting regulatory element involved in the MeJA-responsiveness
PeuWOX3	CGTCA-motif	CGTCA	996	1001	cis-acting regulatory element involved in the MeJA-responsiveness
PeuWOX3	P-box	CCTTTTG	617	624	gibberellin-responsive element

## Sheet: Supplementary Table S5
	Highlighted Gene in Up Genome_Peu_Ptr						Highlighted Gene in Down Genome_Peu_Ptr
GWHAAYU00000001.1	POPULUS_EUPHRATICA_02054.t1	==	Chr01	Potri.001G237900.1.v4.1		Chr01	Potri.001G237900.1.v4.1	==	GWHAAYU00000001.1	POPULUS_EUPHRATICA_02054.t1
GWHAAYU00000001.1	POPULUS_EUPHRATICA_02054.t1	==	Chr09	Potri.009G029200.1.v4.1		Chr01	Potri.001G237900.1.v4.1	==	GWHAAYU00000019.1	POPULUS_EUPHRATICA_34627.t1
GWHAAYU00000003.1	POPULUS_EUPHRATICA_06303.t1	==	Chr08	Potri.008G065200.1.v4.1		Chr02	Potri.002G008800.1.v4.1	==	GWHAAYU00000006.1	POPULUS_EUPHRATICA_15093.t1
GWHAAYU00000003.1	POPULUS_EUPHRATICA_06303.t1	==	Chr10	Potri.010G192000.2.v4.1		Chr02	Potri.002G008800.1.v4.1	==	GWHAAYU00000006.1	POPULUS_EUPHRATICA_13676.t1
GWHAAYU00000004.1	POPULUS_EUPHRATICA_09754.t1	==	Chr04	Potri.004G051600.3.v4.1		Chr02	Potri.002G008800.1.v4.1	==	GWHAAYU00000017.1	POPULUS_EUPHRATICA_32141.t2
GWHAAYU00000004.1	POPULUS_EUPHRATICA_09754.t1	==	Chr11	Potri.011G061400.1.v4.1		Chr02	Potri.002G124100.1.v4.1	==	GWHAAYU00000017.1	POPULUS_EUPHRATICA_31015.t2
GWHAAYU00000006.1	POPULUS_EUPHRATICA_15093.t1	==	Chr02	Potri.002G008800.1.v4.1		Chr04	Potri.004G051600.3.v4.1	==	GWHAAYU00000004.1	POPULUS_EUPHRATICA_09754.t1
GWHAAYU00000006.1	POPULUS_EUPHRATICA_13676.t1	==	Chr02	Potri.002G008800.1.v4.1		Chr04	Potri.004G051600.3.v4.1	==	GWHAAYU00000008.1	POPULUS_EUPHRATICA_17600.t1
GWHAAYU00000006.1	POPULUS_EUPHRATICA_13676.t1	==	Chr05	Potri.005G101800.1.v4.1		Chr05	Potri.005G101800.1.v4.1	==	GWHAAYU00000006.1	POPULUS_EUPHRATICA_13676.t1
GWHAAYU00000006.1	POPULUS_EUPHRATICA_15093.t1	==	Chr05	Potri.005G252800.1.v4.1		Chr05	Potri.005G252800.1.v4.1	==	GWHAAYU00000006.1	POPULUS_EUPHRATICA_15093.t1
GWHAAYU00000006.1	POPULUS_EUPHRATICA_13676.t1	==	Chr05	Potri.005G252800.1.v4.1		Chr05	Potri.005G252800.1.v4.1	==	GWHAAYU00000006.1	POPULUS_EUPHRATICA_13676.t1
GWHAAYU00000006.1	POPULUS_EUPHRATICA_15093.t1	==	Chr05	Potri.005G101800.1.v4.1		Chr05	Potri.005G101800.1.v4.1	==	GWHAAYU00000006.1	POPULUS_EUPHRATICA_15093.t1
GWHAAYU00000007.1	POPULUS_EUPHRATICA_15753.t2	==	Chr13	Potri.013G066900.1.v4.1		Chr05	Potri.005G114700.1.v4.1	==	GWHAAYU00000011.1	POPULUS_EUPHRATICA_22950.t1
GWHAAYU00000007.1	POPULUS_EUPHRATICA_15753.t2	==	Chr19	Potri.019G040800.3.v4.1		Chr05	Potri.005G252800.1.v4.1	==	GWHAAYU00000017.1	POPULUS_EUPHRATICA_32141.t2
GWHAAYU00000008.1	POPULUS_EUPHRATICA_17600.t1	==	Chr04	Potri.004G051600.3.v4.1		Chr05	Potri.005G101800.1.v4.1	==	GWHAAYU00000017.1	POPULUS_EUPHRATICA_32141.t2
GWHAAYU00000008.1	POPULUS_EUPHRATICA_17600.t1	==	Chr11	Potri.011G061400.1.v4.1		Chr07	Potri.007G012100.1.v4.1	==	GWHAAYU00000011.1	POPULUS_EUPHRATICA_22950.t1
GWHAAYU00000010.1	POPULUS_EUPHRATICA_19744.t1	==	Chr08	Potri.008G065400.1.v4.1		Chr08	Potri.008G065200.1.v4.1	==	GWHAAYU00000003.1	POPULUS_EUPHRATICA_06303.t1
GWHAAYU00000010.1	POPULUS_EUPHRATICA_20511.t1	==	Chr10	Potri.010G111400.1.v4.1		Chr08	Potri.008G065400.1.v4.1	==	GWHAAYU00000010.1	POPULUS_EUPHRATICA_19744.t1
GWHAAYU00000010.1	POPULUS_EUPHRATICA_19744.t1	==	Chr10	Potri.010G192100.1.v4.1		Chr09	Potri.009G029200.1.v4.1	==	GWHAAYU00000001.1	POPULUS_EUPHRATICA_02054.t1
GWHAAYU00000011.1	POPULUS_EUPHRATICA_22950.t1	==	Chr05	Potri.005G114700.1.v4.1		Chr09	Potri.009G029200.1.v4.1	==	GWHAAYU00000019.1	POPULUS_EUPHRATICA_34627.t1
GWHAAYU00000011.1	POPULUS_EUPHRATICA_22950.t1	==	Chr07	Potri.007G012100.1.v4.1		Chr10	Potri.010G192000.2.v4.1	==	GWHAAYU00000003.1	POPULUS_EUPHRATICA_06303.t1
GWHAAYU00000015.1	POPULUS_EUPHRATICA_27397.t1	==	Chr12	Potri.012G047700.1.v4.1		Chr10	Potri.010G111400.1.v4.1	==	GWHAAYU00000010.1	POPULUS_EUPHRATICA_20511.t1
GWHAAYU00000015.1	POPULUS_EUPHRATICA_27397.t1	==	Chr15	Potri.015G039100.1.v4.1		Chr10	Potri.010G192100.1.v4.1	==	GWHAAYU00000010.1	POPULUS_EUPHRATICA_19744.t1
GWHAAYU00000016.1	POPULUS_EUPHRATICA_28822.t1	==	Chr12	Potri.012G047700.1.v4.1		Chr11	Potri.011G061400.1.v4.1	==	GWHAAYU00000004.1	POPULUS_EUPHRATICA_09754.t1
GWHAAYU00000016.1	POPULUS_EUPHRATICA_28822.t1	==	Chr15	Potri.015G039100.1.v4.1		Chr11	Potri.011G061400.1.v4.1	==	GWHAAYU00000008.1	POPULUS_EUPHRATICA_17600.t1
GWHAAYU00000017.1	POPULUS_EUPHRATICA_32141.t2	==	Chr02	Potri.002G008800.1.v4.1		Chr12	Potri.012G047700.1.v4.1	==	GWHAAYU00000015.1	POPULUS_EUPHRATICA_27397.t1
GWHAAYU00000017.1	POPULUS_EUPHRATICA_31015.t2	==	Chr02	Potri.002G124100.1.v4.1		Chr12	Potri.012G047700.1.v4.1	==	GWHAAYU00000016.1	POPULUS_EUPHRATICA_28822.t1
GWHAAYU00000017.1	POPULUS_EUPHRATICA_32141.t2	==	Chr05	Potri.005G252800.1.v4.1		Chr13	Potri.013G066900.1.v4.1	==	GWHAAYU00000007.1	POPULUS_EUPHRATICA_15753.t2
GWHAAYU00000017.1	POPULUS_EUPHRATICA_32141.t2	==	Chr05	Potri.005G101800.1.v4.1		Chr14	Potri.014G025300.1.v4.1	==	GWHAAYU00000017.1	POPULUS_EUPHRATICA_31015.t2
GWHAAYU00000017.1	POPULUS_EUPHRATICA_31015.t2	==	Chr14	Potri.014G025300.1.v4.1		Chr15	Potri.015G039100.1.v4.1	==	GWHAAYU00000015.1	POPULUS_EUPHRATICA_27397.t1
GWHAAYU00000019.1	POPULUS_EUPHRATICA_34627.t1	==	Chr01	Potri.001G237900.1.v4.1		Chr15	Potri.015G039100.1.v4.1	==	GWHAAYU00000016.1	POPULUS_EUPHRATICA_28822.t1
GWHAAYU00000019.1	POPULUS_EUPHRATICA_34627.t1	==	Chr09	Potri.009G029200.1.v4.1		Chr19	Potri.019G040800.3.v4.1	==	GWHAAYU00000007.1	POPULUS_EUPHRATICA_15753.t2
GWHAAYU00000001.1	POPULUS_EUPHRATICA_02054.t1	==	Chr01	Podel.01G248300.1.v2.1		Chr01	Podel.01G248300.1.v2.1	==	GWHAAYU00000001.1	POPULUS_EUPHRATICA_02054.t1
GWHAAYU00000001.1	POPULUS_EUPHRATICA_02054.t1	==	Chr09	Podel.09G028800.1.v2.1		Chr01	Podel.01G249000.1.v2.1	==	GWHAAYU00000019.1	POPULUS_EUPHRATICA_34627.t1
GWHAAYU00000003.1	POPULUS_EUPHRATICA_06303.t1	==	Chr08	Podel.08G080100.1.v2.1		Chr02	Podel.02G008200.1.v2.1	==	GWHAAYU00000006.1	POPULUS_EUPHRATICA_15093.t1
GWHAAYU00000003.1	POPULUS_EUPHRATICA_06303.t1	==	Chr10	Podel.10G194900.1.v2.1		Chr02	Podel.02G008200.1.v2.1	==	GWHAAYU00000006.1	POPULUS_EUPHRATICA_13676.t1
GWHAAYU00000004.1	POPULUS_EUPHRATICA_09754.t1	==	Chr04	Podel.04G055500.1.v2.1		Chr02	Podel.02G008200.1.v2.1	==	GWHAAYU00000017.1	POPULUS_EUPHRATICA_32141.t2
GWHAAYU00000004.1	POPULUS_EUPHRATICA_09754.t1	==	Chr11	Podel.11G055500.1.v2.1		Chr02	Podel.02G136500.1.v2.1	==	GWHAAYU00000017.1	POPULUS_EUPHRATICA_31015.t2
GWHAAYU00000006.1	POPULUS_EUPHRATICA_15093.t1	==	Chr02	Podel.02G008200.1.v2.1		Chr04	Podel.04G055500.1.v2.1	==	GWHAAYU00000004.1	POPULUS_EUPHRATICA_09754.t1
GWHAAYU00000006.1	POPULUS_EUPHRATICA_13676.t1	==	Chr02	Podel.02G008200.1.v2.1		Chr04	Podel.04G055500.1.v2.1	==	GWHAAYU00000008.1	POPULUS_EUPHRATICA_17600.t1
GWHAAYU00000006.1	POPULUS_EUPHRATICA_13676.t1	==	Chr05	Podel.05G114100.1.v2.1		Chr05	Podel.05G114100.1.v2.1	==	GWHAAYU00000006.1	POPULUS_EUPHRATICA_13676.t1
GWHAAYU00000006.1	POPULUS_EUPHRATICA_15093.t1	==	Chr05	Podel.05G269200.1.v2.1		Chr05	Podel.05G269200.1.v2.1	==	GWHAAYU00000006.1	POPULUS_EUPHRATICA_15093.t1
GWHAAYU00000006.1	POPULUS_EUPHRATICA_13676.t1	==	Chr05	Podel.05G269200.1.v2.1		Chr05	Podel.05G269200.1.v2.1	==	GWHAAYU00000006.1	POPULUS_EUPHRATICA_13676.t1
GWHAAYU00000006.1	POPULUS_EUPHRATICA_15093.t1	==	Chr05	Podel.05G114100.1.v2.1		Chr05	Podel.05G114100.1.v2.1	==	GWHAAYU00000006.1	POPULUS_EUPHRATICA_15093.t1
GWHAAYU00000007.1	POPULUS_EUPHRATICA_15753.t2	==	Chr13	Podel.13G070900.1.v2.1		Chr05	Podel.05G127800.1.v2.1	==	GWHAAYU00000011.1	POPULUS_EUPHRATICA_22950.t1
GWHAAYU00000007.1	POPULUS_EUPHRATICA_15753.t2	==	Chr19	Podel.19G042600.1.v2.1		Chr05	Podel.05G269200.1.v2.1	==	GWHAAYU00000017.1	POPULUS_EUPHRATICA_32141.t2
GWHAAYU00000008.1	POPULUS_EUPHRATICA_17600.t1	==	Chr04	Podel.04G055500.1.v2.1		Chr05	Podel.05G114100.1.v2.1	==	GWHAAYU00000017.1	POPULUS_EUPHRATICA_32141.t2
GWHAAYU00000008.1	POPULUS_EUPHRATICA_17600.t1	==	Chr11	Podel.11G055500.1.v2.1		Chr07	Podel.07G014500.1.v2.1	==	GWHAAYU00000011.1	POPULUS_EUPHRATICA_22950.t1
GWHAAYU00000010.1	POPULUS_EUPHRATICA_19744.t1	==	Chr08	Podel.08G080300.1.v2.1		Chr08	Podel.08G080100.1.v2.1	==	GWHAAYU00000003.1	POPULUS_EUPHRATICA_06303.t1
GWHAAYU00000010.1	POPULUS_EUPHRATICA_20511.t1	==	Chr10	Podel.10G109700.1.v2.1		Chr08	Podel.08G080300.1.v2.1	==	GWHAAYU00000010.1	POPULUS_EUPHRATICA_19744.t1
GWHAAYU00000010.1	POPULUS_EUPHRATICA_19744.t1	==	Chr10	Podel.10G194900.1.v2.1		Chr09	Podel.09G028800.1.v2.1	==	GWHAAYU00000001.1	POPULUS_EUPHRATICA_02054.t1
GWHAAYU00000011.1	POPULUS_EUPHRATICA_22950.t1	==	Chr05	Podel.05G127800.1.v2.1		Chr09	Podel.09G028800.1.v2.1	==	GWHAAYU00000019.1	POPULUS_EUPHRATICA_34627.t1
GWHAAYU00000011.1	POPULUS_EUPHRATICA_22950.t1	==	Chr07	Podel.07G014500.1.v2.1		Chr10	Podel.10G194900.1.v2.1	==	GWHAAYU00000003.1	POPULUS_EUPHRATICA_06303.t1
GWHAAYU00000015.1	POPULUS_EUPHRATICA_27397.t1	==	Chr12	Podel.12G050000.1.v2.1		Chr10	Podel.10G109700.1.v2.1	==	GWHAAYU00000010.1	POPULUS_EUPHRATICA_20511.t1
GWHAAYU00000015.1	POPULUS_EUPHRATICA_27397.t1	==	Chr15	Podel.15G041500.1.v2.1		Chr10	Podel.10G194900.1.v2.1	==	GWHAAYU00000010.1	POPULUS_EUPHRATICA_19744.t1
GWHAAYU00000016.1	POPULUS_EUPHRATICA_28822.t1	==	Chr12	Podel.12G050000.1.v2.1		Chr11	Podel.11G055500.1.v2.1	==	GWHAAYU00000004.1	POPULUS_EUPHRATICA_09754.t1
GWHAAYU00000016.1	POPULUS_EUPHRATICA_28822.t1	==	Chr15	Podel.15G041500.1.v2.1		Chr11	Podel.11G055500.1.v2.1	==	GWHAAYU00000008.1	POPULUS_EUPHRATICA_17600.t1
GWHAAYU00000017.1	POPULUS_EUPHRATICA_32141.t2	==	Chr02	Podel.02G008200.1.v2.1		Chr12	Podel.12G050000.1.v2.1	==	GWHAAYU00000015.1	POPULUS_EUPHRATICA_27397.t1
GWHAAYU00000017.1	POPULUS_EUPHRATICA_31015.t2	==	Chr02	Podel.02G136500.1.v2.1		Chr12	Podel.12G050000.1.v2.1	==	GWHAAYU00000016.1	POPULUS_EUPHRATICA_28822.t1
GWHAAYU00000017.1	POPULUS_EUPHRATICA_32141.t2	==	Chr05	Podel.05G269200.1.v2.1		Chr13	Podel.13G070900.1.v2.1	==	GWHAAYU00000007.1	POPULUS_EUPHRATICA_15753.t2
GWHAAYU00000017.1	POPULUS_EUPHRATICA_32141.t2	==	Chr05	Podel.05G114100.1.v2.1		Chr14	Podel.14G025200.1.v2.1	==	GWHAAYU00000017.1	POPULUS_EUPHRATICA_31015.t2
GWHAAYU00000017.1	POPULUS_EUPHRATICA_31015.t2	==	Chr14	Podel.14G025200.1.v2.1		Chr15	Podel.15G041500.1.v2.1	==	GWHAAYU00000015.1	POPULUS_EUPHRATICA_27397.t1
GWHAAYU00000019.1	POPULUS_EUPHRATICA_34627.t1	==	Chr01	Podel.01G249000.1.v2.1		Chr15	Podel.15G041500.1.v2.1	==	GWHAAYU00000016.1	POPULUS_EUPHRATICA_28822.t1
GWHAAYU00000019.1	POPULUS_EUPHRATICA_34627.t1	==	Chr09	Podel.09G028800.1.v2.1		Chr19	Podel.19G042600.1.v2.1	==	GWHAAYU00000007.1	POPULUS_EUPHRATICA_15753.t2
GWHAAYU00000001.1	POPULUS_EUPHRATICA_02054.t1	==	Chr01	PtXaTreH.01G196300.1.v5.1		Chr01	PtXaTreH.01G196300.1.v5.1	==	GWHAAYU00000001.1	POPULUS_EUPHRATICA_02054.t1
GWHAAYU00000001.1	POPULUS_EUPHRATICA_02054.t1	==	Chr09	PtXaTreH.09G021700.1.v5.1		Chr01	PtXaTreH.01G196300.1.v5.1	==	GWHAAYU00000019.1	POPULUS_EUPHRATICA_34627.t1
GWHAAYU00000003.1	POPULUS_EUPHRATICA_06303.t1	==	Chr08	PtXaTreH.08G050700.1.v5.1		Chr02	PtXaTreH.02G007000.1.v5.1	==	GWHAAYU00000006.1	POPULUS_EUPHRATICA_15093.t1
GWHAAYU00000003.1	POPULUS_EUPHRATICA_06303.t1	==	Chr10	PtXaTreH.10G159500.1.v5.1		Chr02	PtXaTreH.02G007000.1.v5.1	==	GWHAAYU00000006.1	POPULUS_EUPHRATICA_13676.t1
GWHAAYU00000004.1	POPULUS_EUPHRATICA_09754.t1	==	Chr04	PtXaTreH.04G040700.1.v5.1		Chr02	PtXaTreH.02G007000.1.v5.1	==	GWHAAYU00000017.1	POPULUS_EUPHRATICA_32141.t2
GWHAAYU00000004.1	POPULUS_EUPHRATICA_09754.t1	==	Chr11	PtXaTreH.11G047000.1.v5.1		Chr02	PtXaTreH.02G105800.1.v5.1	==	GWHAAYU00000017.1	POPULUS_EUPHRATICA_31015.t2
GWHAAYU00000006.1	POPULUS_EUPHRATICA_15093.t1	==	Chr02	PtXaTreH.02G007000.1.v5.1		Chr04	PtXaTreH.04G040700.1.v5.1	==	GWHAAYU00000004.1	POPULUS_EUPHRATICA_09754.t1
GWHAAYU00000006.1	POPULUS_EUPHRATICA_13676.t1	==	Chr02	PtXaTreH.02G007000.1.v5.1		Chr04	PtXaTreH.04G040700.1.v5.1	==	GWHAAYU00000008.1	POPULUS_EUPHRATICA_17600.t1
GWHAAYU00000006.1	POPULUS_EUPHRATICA_13676.t1	==	Chr05	PtXaTreH.05G079100.1.v5.1		Chr05	PtXaTreH.05G079100.1.v5.1	==	GWHAAYU00000006.1	POPULUS_EUPHRATICA_13676.t1
GWHAAYU00000006.1	POPULUS_EUPHRATICA_15093.t1	==	Chr05	PtXaTreH.05G199200.1.v5.1		Chr05	PtXaTreH.05G199200.1.v5.1	==	GWHAAYU00000006.1	POPULUS_EUPHRATICA_15093.t1
GWHAAYU00000006.1	POPULUS_EUPHRATICA_15093.t1	==	Chr05	PtXaTreH.05G079100.1.v5.1		Chr05	PtXaTreH.05G079100.1.v5.1	==	GWHAAYU00000006.1	POPULUS_EUPHRATICA_15093.t1
GWHAAYU00000006.1	POPULUS_EUPHRATICA_13676.t1	==	Chr05	PtXaTreH.05G199200.1.v5.1		Chr05	PtXaTreH.05G199200.1.v5.1	==	GWHAAYU00000006.1	POPULUS_EUPHRATICA_13676.t1
GWHAAYU00000007.1	POPULUS_EUPHRATICA_15753.t2	==	Chr13	PtXaTreH.13G058700.1.v5.1		Chr05	PtXaTreH.05G089800.1.v5.1	==	GWHAAYU00000011.1	POPULUS_EUPHRATICA_22950.t1
GWHAAYU00000007.1	POPULUS_EUPHRATICA_15753.t2	==	Chr19	PtXaTreH.19G040900.1.v5.1		Chr05	PtXaTreH.05G199200.1.v5.1	==	GWHAAYU00000017.1	POPULUS_EUPHRATICA_32141.t2
GWHAAYU00000008.1	POPULUS_EUPHRATICA_17600.t1	==	Chr04	PtXaTreH.04G040700.1.v5.1		Chr05	PtXaTreH.05G079100.1.v5.1	==	GWHAAYU00000017.1	POPULUS_EUPHRATICA_32141.t2
GWHAAYU00000008.1	POPULUS_EUPHRATICA_17600.t1	==	Chr11	PtXaTreH.11G047000.1.v5.1		Chr07	PtXaTreH.07G010800.1.v5.1	==	GWHAAYU00000011.1	POPULUS_EUPHRATICA_22950.t1
GWHAAYU00000010.1	POPULUS_EUPHRATICA_19744.t1	==	Chr08	PtXaTreH.08G050900.1.v5.1		Chr08	PtXaTreH.08G050700.1.v5.1	==	GWHAAYU00000003.1	POPULUS_EUPHRATICA_06303.t1
GWHAAYU00000010.1	POPULUS_EUPHRATICA_20511.t1	==	Chr08	PtXaTreH.08G108300.1.v5.1		Chr08	PtXaTreH.08G050900.1.v5.1	==	GWHAAYU00000010.1	POPULUS_EUPHRATICA_19744.t1
GWHAAYU00000010.1	POPULUS_EUPHRATICA_20511.t1	==	Chr10	PtXaTreH.10G091900.1.v5.1		Chr08	PtXaTreH.08G108300.1.v5.1	==	GWHAAYU00000010.1	POPULUS_EUPHRATICA_20511.t1
GWHAAYU00000010.1	POPULUS_EUPHRATICA_19744.t1	==	Chr10	PtXaTreH.10G159500.1.v5.1		Chr09	PtXaTreH.09G021700.1.v5.1	==	GWHAAYU00000001.1	POPULUS_EUPHRATICA_02054.t1
GWHAAYU00000011.1	POPULUS_EUPHRATICA_22950.t1	==	Chr05	PtXaTreH.05G089800.1.v5.1		Chr09	PtXaTreH.09G021700.1.v5.1	==	GWHAAYU00000019.1	POPULUS_EUPHRATICA_34627.t1
GWHAAYU00000011.1	POPULUS_EUPHRATICA_22950.t1	==	Chr07	PtXaTreH.07G010800.1.v5.1		Chr10	PtXaTreH.10G159500.1.v5.1	==	GWHAAYU00000003.1	POPULUS_EUPHRATICA_06303.t1
GWHAAYU00000015.1	POPULUS_EUPHRATICA_27397.t1	==	Chr12	PtXaTreH.12G034800.1.v5.1		Chr10	PtXaTreH.10G091900.1.v5.1	==	GWHAAYU00000010.1	POPULUS_EUPHRATICA_20511.t1
GWHAAYU00000015.1	POPULUS_EUPHRATICA_27397.t1	==	Chr15	PtXaTreH.15G030400.1.v5.1		Chr10	PtXaTreH.10G159500.1.v5.1	==	GWHAAYU00000010.1	POPULUS_EUPHRATICA_19744.t1
GWHAAYU00000016.1	POPULUS_EUPHRATICA_28822.t1	==	Chr12	PtXaTreH.12G034800.1.v5.1		Chr11	PtXaTreH.11G047000.1.v5.1	==	GWHAAYU00000004.1	POPULUS_EUPHRATICA_09754.t1
GWHAAYU00000016.1	POPULUS_EUPHRATICA_28822.t1	==	Chr15	PtXaTreH.15G030400.1.v5.1		Chr11	PtXaTreH.11G047000.1.v5.1	==	GWHAAYU00000008.1	POPULUS_EUPHRATICA_17600.t1
GWHAAYU00000017.1	POPULUS_EUPHRATICA_32141.t2	==	Chr02	PtXaTreH.02G007000.1.v5.1		Chr12	PtXaTreH.12G034800.1.v5.1	==	GWHAAYU00000015.1	POPULUS_EUPHRATICA_27397.t1
GWHAAYU00000017.1	POPULUS_EUPHRATICA_31015.t2	==	Chr02	PtXaTreH.02G105800.1.v5.1		Chr12	PtXaTreH.12G034800.1.v5.1	==	GWHAAYU00000016.1	POPULUS_EUPHRATICA_28822.t1
GWHAAYU00000017.1	POPULUS_EUPHRATICA_32141.t2	==	Chr05	PtXaTreH.05G199200.1.v5.1		Chr13	PtXaTreH.13G058700.1.v5.1	==	GWHAAYU00000007.1	POPULUS_EUPHRATICA_15753.t2
GWHAAYU00000017.1	POPULUS_EUPHRATICA_32141.t2	==	Chr05	PtXaTreH.05G079100.1.v5.1		Chr14	PtXaTreH.14G016500.1.v5.1	==	GWHAAYU00000017.1	POPULUS_EUPHRATICA_31015.t2
GWHAAYU00000017.1	POPULUS_EUPHRATICA_31015.t2	==	Chr14	PtXaTreH.14G016500.1.v5.1		Chr15	PtXaTreH.15G030400.1.v5.1	==	GWHAAYU00000015.1	POPULUS_EUPHRATICA_27397.t1
GWHAAYU00000019.1	POPULUS_EUPHRATICA_34627.t1	==	Chr01	PtXaTreH.01G196300.1.v5.1		Chr15	PtXaTreH.15G030400.1.v5.1	==	GWHAAYU00000016.1	POPULUS_EUPHRATICA_28822.t1
GWHAAYU00000019.1	POPULUS_EUPHRATICA_34627.t1	==	Chr09	PtXaTreH.09G021700.1.v5.1		Chr19	PtXaTreH.19G040900.1.v5.1	==	GWHAAYU00000007.1	POPULUS_EUPHRATICA_15753.t2
